# Supplementary material for: Reversal of diabetes by an oral Salmonella-based vaccine in acute and progressive diabetes in NOD mice
Source: PLoS One. 2024 May 23;19(5):e0303863. doi: 10.1371/journal.pone.0303863 (PMC11115281; doi:10.1371/journal.pone.0303863)
Supplement: S1 File — (XLSX) [file pone.0303863.s001.xlsx]

## Sheet: Insulitis
			% of Insulitis									% of Insulitis
		Acute	No	Peri	<50%	>50%	1				Progressive	No	Peri	<50%	>50%	1
1	Vaccine	Acute	12.5	18.75	18.75	28.125	21.875		1	Vaccine	Progressive	17.3913	21.7391	17.3913	26.087	17.3913
2	Vaccine	Acute	16.3265	22.449	14.2857	32.6531	14.2857		2	Vaccine	Progressive	22.2222	29.6296	18.5185	22.2222	7.40741
3	Vaccine	Acute	9.30233	23.2558	18.6047	25.5814	23.2558		3	Vaccine	Progressive	7.40741	40.7407	33.3333	7.40741	11.1111
4	Vaccine	Acute	11.7647	32.3529	14.7059	26.4706	14.7059		4	Vaccine	Progressive	22.2222	35.5556	15.5556	15.5556	11.1111
5	Vaccine	Acute	37.5	29.1667	22.9167	6.25	4.16667		5	Vaccine	Progressive	46.2963	22.2222	7.40741	16.6667	7.40741
6	Vaccine	Acute	17.6471	41.1765	11.7647	17.6471	11.7647		6	Vaccine	Progressive	20	33.8462	18.4615	20	7.69231
7	Vaccine	Acute	19.1489	23.4043	17.0213	29.7872	10.6383		7	Vaccine	Progressive	41.4634	29.2683	12.1951	12.1951	4.87805
8	Vaccine	Acute	21.8182	32.7273	18.1818	21.8182	5.45455		8	Vaccine	Progressive	33.3333	22.9167	20.8333	14.5833	8.33333
9	Vaccine	Acute	33.3333	40.7407	5.55556	14.8148	5.55556		9	Vaccine	Progressive	26.4706	27.9412	22.0588	17.6471	5.88235
10	Vaccine	Acute	30.9091	38.1818	14.5455	16.3636	0		10	Vaccine	Progressive	18.6047	37.2093	16.2791	20.9302	6.97674
11	Vaccine	Acute	25.5814	37.2093	13.9535	9.30233	13.9535		11	Vaccine	Progressive	28.8136	30.5085	13.5593	20.339	6.77966
									12	Vaccine	Progressive	33.3333	8.33333	25	25	8.33333
									13	Vaccine	Progressive	32.8125	18.75	20.3125	20.3125	7.8125
									14	Vaccine	Progressive	34.0909	18.1818	15.9091	25	6.81818
									15	Vaccine	Progressive	35.2941	22.0588	19.1176	14.7059	8.82353
									16	Vaccine	Progressive	36.6197	19.7183	16.9014	18.3099	8.4507
									17	Vaccine	Progressive	18.1818	18.1818	25.7576	30.303	7.57576
									18	Vaccine	Progressive	43.4783	34.7826	4.34783	13.0435	4.34783
									19	Vaccine	Progressive	34.4262	27.8689	18.0328	16.3934	3.27869
									20	Vaccine	Progressive	37.5	33.3333	14.5833	6.25	8.33333
									21	Vaccine	Progressive	36.2069	22.4138	22.4138	17.2414	1.72414
									22	Vaccine	Progressive	18.75	25	12.5	31.25	12.5
									23	Vaccine	Progressive	18.1818	27.2727	27.2727	16.3636	10.9091

## Sheet: Insulin positive area
Percentage of insulin postive area per islet
	1	Vaccine	Acute	1.12269	3.51809	14.4376	0.909561	2.08969	0.641026	0	56.1426		1.97128	0.708868	64.6067		0.838553	3.05282	6.67105		1.47561	2.69432
	2	Vaccine	Acute	2.48241	0.781609	0	0	0.543951	2.9578	0.182249		0.785261	0.904884	0.519055	1.20321	1.47935	0	0.761533		4.00118	0	1.99807	1.40775	0.344564	0	0.26455			2.51326	7.55484	0.307757	1.71251	3.28998	1.94766	0.432418
	3	Vaccine	Acute	1.34869	1.3956	2.88611	1.42649	3.46295	7.05487	5.97704	3.18142		0.660442	0.610674	0	0.855583	6.50367		2.8299	0.244245	1.76367	0.86767	16.2039	11.0064	1.81078	1.76788		0.313389	0.376539	0.945268	5.60939	1.91064	0.414433	1.88362
	4	Vaccine	Acute	1.09742	7.03737	1.05831	0.898141	0.902789	2.74962	1.4708	1.15855		40.0367	1.03183	0.273848	0.303495	1.86061	1.25324	2.78302	0.651119		28.545	15.1543	1.763	22.9751	54.8363	4.65454	43.1448	1.70576	2.49612		5.29269	23.9273	3.33237	15.0964	27.2199	0.201428	0.618265	0.783076	8.69312	1.1823	0.938967
	5	Vaccine	Acute	0.854515	0.757464	1.37377	1.73001	1.09466	2.98442		1.28291	0.952114	0.79094	0.566038	1.37907		0.995213	0.659912	1.35291	2.63158	1.14695	0.763911		13.2645	0.109893	0.79147	3.27997	4.67873	1.15346
	6	Vaccine	Acute	2.18	2.48	5.73	30.59	25.95	21.81	13.54	17.17	17.5	11.96	22.72	3.58	29.06	13.98	13.96	18.35	14.58	8.74	5.75	11.75	16.88	8.47	27.68	28.58	8.5	19.68	23.47	9.62	8.93	16.27
	7	Vaccine	Acute	34.53	47.26	38.4	7.21	14.39	35.58	21.83	29.58	10.41	26.71	12.18	13.48	4.35	16.58	14.25	6.22	31.04	18.65	12.69	13.51	61.36	19.55	8.51	36.11	6.41	8.31	18.82	46.73	14.65	29.67	9.77	21.22	25.55	11.82	22.91	33.25	22.13	33.47	6.02	11.49	53.34	8.61	21.52	15.25
	8	Vaccine	Acute	8.96	18.09	8.36	7.29	22.26	10.65	3.07	4.23	9.19	12.61	13.98	21.72	5.82	8.66	7.63	11.02	8.01	5.11	7.06	4.41	10.42	7.9	18.09	13.7	14.24	7.21	17.27	16.63	26.05	11.07	13.9	16.05	16.53	11.31	29.55	11.41	7.21	5.87	10.07	14.8	6.06
	9	Vaccine	Acute	13.19	30.26	23.42	11.94	9.71	17.9	5.87	8.93	23.72	28.89	6.96	34.06	21.44	14.54	7.39	19.76	12.21	10.56	16.53	10.98	13.33	7.23	10.08	11.57	7.46	13	21.08	11.2	19.26	9.89	28.9	14.95	9.97	24.59	13.34	7.4	19.76	18.5	11.53	8.33	16.16	13.18	10.49	15.1	29.87	8.36
	10	Vaccine	Acute	11.15	7.75	11.5	15.45	6.57	8.16	10.91	14.12	22.37	17.69	10.23	9.63	20.55	27.68	16.09	10.27	10.41	11.33	14.81	6.67	7.14	6.88	5.6	8.5	8.35	4.09	10.04	11.27	5.47	4.18	6.59	8.12	7.85	6.54	7.17	10.47	11.23	12.02	13.47	9.37	34.09	14.07	19.42	10.35	6.65	13.13
	11	Vaccine	Acute	0.91	1.31	1.55	1.74	1.52	2.58	5.76	1.61	2.57	2.75	1.64	2.58	1.69	0.94	1.6	0.86	1.48	0.55	2.92	2.21	1.8	1.93	1.44	0.62	1.26	1.76	3.35	2.83	8.34	2.55	2.24	1.91	4.72	0.7	1.01	1.6	2.1	2.46	3.25	15.8	1.36	7.74	1.95	1.42	2.36	2.54
	1	Vaccine	Progressive	6.73396	1.12875	1.78951	0.52745	1.82055		2.35865	4.28816	8.56842		6.42785	62.503	61.0351	45.1884	62.1407	32.9765	0.143266	36.017		17.6387	0	0.486947	1.09402	0.648814	2.75772	1.66098
	2	Vaccine	Progressive	0.778288	3.17287	0.258949	1.20176	0.198918	0.931296		72.7373	52.5966	3.72673	18.8381	54.6455	6.51192	87.2113	0.440032	0.72235	3.35534	0.886541	1.41185	1.02724	1.46792		20.5519	37.6188	60.7735	65.4111	71.9053	60.0435	46.2559	54.7634	1.23804	18.3703	18.341	1.51533	1.36564		47.5876	11.0935	82.9586	45.4135	42.261	10.0067	4.13211	79.7461	2.58289	0.956224
	3	Vaccine	Progressive	58.9019	10.9813	42.5219	0.176753	0.373088	0.387597	1.69659	41.2334	65.7241	23.2927	4.35617	68.2747	67.7184	63.9005		3.9862	18.6035	0.29172	2.48756	5.91383	1.3949	1.32733		11.3219	36.9995	31.7663	0.441761	2.19853	1.16003	0.584664	1.35727	0.172094		43.2313	79.7776	68.5477	29.7358	28.0942	16.0918	2.12526	6.28683	0.640338	0.199402	0.800696	1.63394
	4	Vaccine	Progressive	23.0654	30.568	0.693765	53.0159	0.753217	2.45107	0.803138		25.1648	11.591	18.0076	53.9355	50.4497	57.5499	1.31284	2.74874	1.17025		40.429	35.4397	81.0746	14.2013	86.6239	75.3202	26.9955	20.6377	44.4013	44.7801	13.4038	52.6053	17.4996	3.19078		42.5767	20.2949	62.4174	54.1908	62.5029	35.9734	45.9748	9.34148	1.99145	1.18965
	5	Vaccine	Progressive	58.4743	69.732	81.049	15.8741	1.2903		54.5015	24.834	1.51535	47.1004	9.60861	0.299035		42.5812	31.6549	41.1065	0	1.28841		73.9239	77.2682	74.2045	0.511214	0.0962753
	6	Vaccine	Progressive	61.5167	32.4061	76.1283	43.5717	32.4819	0.784593	1.06627		48.5122	65.2769	36.1714	10.478	15.0085	2.33586	1.68823		4.92245	54.1309	66.4594	21.673	63.3553	18.1447	22.7412	56.6458	1.22879	0.703766		63.3887	43.4346	73.9374	81.0366	9.46295	2.08269	1.59265	2.08919
	7	Vaccine	Progressive	14.12	9.69	28.65	11.76	8.4	21.84	16.85	15.28	3.52	4.92	7.69	2.4	8.11	7.27	25.36	12.38	18.72	7.08	2.26	5.58	6.86	7.64	6.57	7.75	2.58	8.08	15.98	3.35	3.04	8.07	7.71	7.94	6.77	7.59	7.96	7.8	37.44	43.75	13.89	13.8	9.95	8.62	20.08	10.07	12.14	8.56
	8	Vaccine	Progressive	14.8	6.96	32.24	2.52	4.14	6.47	9.46	32.93	5.65	47.84	16.14	43.73	6.1	5.8	72.81	59.64	29.8	39.61	10.27	23.71	34.68	35.63	65.88	46.32	61.36	39.2	45.19	13.51	17.29	66.5	18.21	5.68	19.76	14.74	15.5	7.06	22.7	9.63	5.01	28.18	54.08	39.61	56.98	6.53	8.35	7.19
	9	Vaccine	Progressive	9.78	11.47	9.86	7.04	9.12	9.55	7.11	11.95	11.15	9.01	9.62	6.85	5.3	11.3	6.47	5.32	9.16	9.07	32.5	34.39	24.57	17.56	17.67	30.87	33.36	14.78	7.25	25.09	15.18	7.83	8.16	19.98	45.69	48.6	13.36	9.49	14.51	19.06	18.55	43.87	25.98	9.19	13.64	10.16	48.3	43.26
	10	Vaccine	Progressive	11.72	14.59	12.56	17.17	8.65	10.23	10.61	24.45	14.54	21.78	10.26	8.66	12.76	28.82	12.74	9.9	9.55	19	9.41	13.78	9.87	17.7	18.47	22.25	11.58	21.55	7.81	10.22	6.54	32.33	11.05	9.9	6.17	8.71	10.16	7.56	17.88	15.64	18.67	22.1	58.44	27.89	20.04	9.77	8.33	8.23
	11	Vaccine	Progressive	5.3	34.65	11.91	17.84	22.96	46.01	4.8	9.62	4.53	4.08	2.11	1.67	2.39	8.27	1.55	2.29	19.48	2.23	22.96	18.56	20.52	7.66	10.16	3.57	5.06	3.36	5.69	1.36	14.7	1.97	5.37	3.41	2.51	2.12	2.71	24.42	3.43	1.43	1.99	1.54	1.83	12.42	17.84	23.22	8.63	20.52
	12	Vaccine	Progressive	12.85	35.85	24.69	40.58	46.94	16.38	30.62	28.46	14.33	20.63	40.58	46.94	64.02	36.23	22.43	39.26	19.04	52.81	12.78	20.39	73.78	30.56	74.27	34.31	16.91	19.4	24.21	23.45	20.3	41.55	24.53	18.97	10.13	39.42	13.75	69.46	27.53	12.22	25.4
[truncated: 81 more columns]

## Sheet: Cytokines
			GM-CSF	IFN g	IL-1 alpha	IL-2	IL-4	IL-6	IL-10	IL-12	IL-13	LIX (CXCL5)	IL-17A	KC (CXCL1)	MCP-1 (CCL2)	MIP-2 (CXCL2)	TNF alpha
1	Vaccine	Acute	*2.67	*0.26	20.25	0	*0.02	0	0	0	0	56.01	0	49.38	9.42	45.33	0.71
2	Vaccine	Acute	*4.34	1.29	64.27	0	*0.06	0	28.07	0	99.91	68.79	0	74.44	19.01	0	1.79
3	Vaccine	Acute	*1.43	0.87	15.55	0	*0.02	6.85	5.58	*0.48	26.29	28.07	0	179.24	0	33.96	0.92
4	Vaccine	Acute	*5.63	0.78	53.03	0	*0.04	0	1.58	3.85	66.9	151	0	203.24	33.66	0	0.99
5	Vaccine	Acute	168.84	44.44	26.76	235.65	0.3	3.47	0	0	621.85	0	1.7	222.52	0	0	0
6	Vaccine	Acute	111.98	33.35	67.11	89.12	1.54	9.22	46.25	16.79	1433.78	126.06	41.34	191.56	118.59	126.44	18.34
7	Vaccine	Acute	0	1.37	114.4	7.02	0.36	1.45	2.24	*0.77	*1.49	227.29	*0.18	220.03	7.18	0	1.15
8	Vaccine	Acute	0	2.58	38.52	10.43	0.16	5.38	2.81	0	20.77	61.79	0.46	166.29	18.81	0	1.75
9	Vaccine	Acute	0	1.21	13.53	*0.35	*0.07	5.03	*0.87	*1.27	0	159.35	0.84	55.69	21.16	0	0.94
10	Vaccine	Acute	0	0	30.36	4.11	0.38	9.85	0	*2.51	17.82	108.75	1.96	143.24	23.58	0	2.86
11	Vaccine	Acute	23.33	8.42	125.37	15.25	0.17	3.3	2.7	3.16	59.18	337.6	*0.06	149.85	5.3	0	1.88
12	Vaccine	Acute	0	0.84	22.48	0	0.13	4.74	*0.96	0	0	92.76	0	45.59	22.71	0	2.57
13	Vaccine	Acute	0	0.51	5.85	0	0.19	20.39	1.89	0	9.22	42.08	0	92.75	0	0	0
14	Vaccine	Acute	0	1.13	67.45	3.55	0.16	0	*0.96	0	0	509.92	0	130.63	0	0	1.46
15	Vaccine	Acute	44.38	30.74	21.38	20.84	0.59	11.35	*0.54	9.93	62.38	100.34	3.96	21.51	13.43	38.61	3.74
16	Vaccine	Acute	24.75	8.92	23.21	127.79	2.03	260.77	445.84	41.25	109.5	53.28	0	57.21	0	48.22	4.29
17	Vaccine	Acute	0	*0.17	13.88	5.03	*0.09	0	0	0	24.45	27.43	0	55.29	0	0	0.64
18	Vaccine	Acute	0	1.27	93.4	*0.91	*0.05	0	0	0	10.36	255.8	0	86.18	33.66	0	1.89
19	Vaccine	Acute	0	1	53.41	*0.65	*0.08	1.45	0	0	27.35	734.08	0	170.11	0	0	0
20	Vaccine	Acute	0	2.83	76.62	3.3	*0.09	0	0	*0.43	0	64.35	*0.24	219.03	0	0	*0.24
21	Vaccine	Acute	0	0	0	1.35	0.14	4.64	5.31	0	8.17	71.62	0	133.36	14.9	0	0.45
			GM-CSF	IFN g	IL-1 alpha	IL-2	IL-4	IL-6	IL-10	IL-12	IL-13	LIX (CXCL5)	IL-17A	KC (CXCL1)	MCP-1 (CCL2)	MIP-2 (CXCL2)	TNF alpha
1	Vaccine	Progressive	17.14	10.36	5.3	39.02	0.16	*1.05	9.65	0	86.59	84.16	0	189.59	*2.68	0	1.41
2	Vaccine	Progressive	*2.67	1.76	12.59	0	*0.03	12.88	*0.32	0	80.14	73.33	0	99.33	0	0	1.17
3	Vaccine	Progressive	0	*0.35	4.72	*1.30	*0.09	0	*1.17	0	45.13	33.4	0	87.35	0	0	2.89
4	Vaccine	Progressive	8.63	4.51	33.46	3.66	*0.03	0	*0.10	0	*6.82	55.24	0	85.2	0	28.89	0
5	Vaccine	Progressive	0	0	0	1.76	0.13	6.66	0	4.05	0	0	*0.00	148.67	*2.87	6.53	*0.04
6	Vaccine	Progressive	0	15.43	0	54.54	3.47	17.33	17.76	24.2	71.49	99.41	1.57	157.78	23.79	0	4.59
7	Vaccine	Progressive	0	2.4	52.84	0	0.21	423.33	0	*1.27	107.71	300.38	3.81	1362.77	14.62	0	1.35
8	Vaccine	Progressive	63.86	35.23	0	88.62	0.58	12.3	9.67	6.13	170.45	27.94	4.35	232.3	17.31	0	1.42
9	Vaccine	Progressive	0	17.69	48.64	0	0.19	13.69	3.66	13.3	19.79	1031.32	0.97	161.8	12.24	0	2.25
10	Vaccine	Progressive	0	0	0	*0.01	*0.08	0	0	0	0	0	*0.07	6.36	0	0	2.13
11	Vaccine	Progressive	0	0	0	1.29	0.59	1.81	0	4.77	14.76	16.4	*0.01	49.97	38.68	0	1.42
12	Vaccine	Progressive	39.76	23.2	37	47.76	*0.04	***	0	*1.93	80.45	141.24	2.05	152.99	3.57	0	0.53
13	Vaccine	Progressive	0	4.32	0	8.4	0.99	5.2	4.84	20.81	30.07	91.94	0.86	183.57	16.27	0	1.88
14	Vaccine	Progressive	51.04	18.73	0	16.97	0.22	61.86	0	0	117.41	42.02	2.86	108.17	0	0	1.59
15	Vaccine	Progressive	0	3.97	0	0	0.17	6.32	5.03	0	11.56	46.92	*0.16	109.33	0	0	0.72
16	Vaccine	Progressive	0	6.13	48.64	*0.01	0.11	8.71	0	0	8.17	134.75	1.65	218.94	21.38	0	2.68
17	Vaccine	Progressive	0	0	37.77	4.78	*0.08	12.05	0	*0.60	0	193.66	0.54	74.76	0	0	1.55
18	Vaccine	Progressive	0	5.3	0	8	***	2.91	0	*0.43	6.97	56.11	0.72	65.88	0	0	0.94
19	Vaccine	Progressive	0	6.6	0	1.35	0.43	2.43	0	9.3	63.85	0	0.57	95.19	0	0	1.11
20	Vaccine	Progressive	42.01	18.01	22.12	57.07	0.46	*1.87	3.2	0	156.68	91.42	0	168.01	26.13	0	0
21	Vaccine	Progressive	11.01	10.05	32.16	26.87	0.11	0	9.27	0	98.52	5.5	0	121.64	0	0	0
22	Vaccine	Progressive	16.05	24.34	2.83	66.71	0.21	4.91	0	0	221.77	42.55	0	48.45	10.73	0	1.94
23	Vaccine	Progressive	0	64.29	37	*0.65	0	12.43	5.59	*0.60	0	46.52	*0.22	98.12	21.16	0	0
24	Vaccine	Progressive	0	6.4	0	3.3	0.38	*0.51	0	*0.60	65.39	0	*0.22	94.73	17.31	0	1.15
25	Vaccine	Progressive	0	2.78	72.32	4.53	4.7	23.63	19.55	23.66	0	149.92	5.79	148.04	34.72	0	6.8
26	Vaccine	Progressive	0	0.49	0	*0.72	0.2	0	0	0	6.97	0	0.62	100.6	0	0	1.88
27	Vaccine	Progressive	69.36	26.36	0	57.57	0.29	43.79	5.59	*0.52	198.33	28.51	0	256.92	15.18	0	1.29
28	Vaccine	Progressive	0	0	0	2.41	*0.04	3.82	0	*2.26	14.76	53.29	0.86	45.32	0	0	0.41
29	Vaccine	Progressive	0	7.81	0	2.54	0.24	3.04	2.47	*0.08	0	0	*0.12	84.83	0	0	0.53
30	Vaccine	Progressive	96.34	48.08	0	14.5	*0.09	3.04	4.94	*2.75	765.68	30.7	0	140.61	0	0	*0.24
31	Vaccine	Progressive	0	1.54	58.69	4.17	0.22	3.13	0	0	6.97	78.97	0	33.06	12.24	0	0
32	Vaccine	Progressive	15.77	16.25	81.6	30.83	0.28	0	0	0	188.28	42.87	1.09	62.06	0	0	*0.33
